# Supplementary material for: Permanent draft genome sequence of Frankia sp. NRRL B-16219 reveals the presence of canonical nod genes, which are highly homologous to those detected in Candidatus Frankia Dg1 genome
Source: Stand Genomic Sci. 2017 Sep 4;12:51. doi: 10.1186/s40793-017-0261-3 (PMC5584510; doi:10.1186/s40793-017-0261-3)
Supplement: Supplementary file 2 — Percent similarities based on amino acid sequence for NodA, B, C and H between Frankia sp. NRRL B-16219, Candidatus Frankia Dg1 and Dg2, and other rhizobial strains. (XLSX 308 kb) [file 40793_2017_261_MOESM2_ESM.xlsx]

## Sheet: Feuil1
Table S2: Percent similarities based on amino acid sequence for NodA, B , C and NodH between Frankia sp. NRRL B-16219, Candidatus Frankia Dg1 and Dg2, and other rhizobial strains
NodA	1	2	3	4	5	6	7	8	9	10	11	12	13	14	15	16	17
1 WP_071059923.1_acyltransferase_Frankia_sp._NRRL_B-16219_OHV43878.1_acyltransferase_Frankia_sp._NRRL_B-16219
2 WP_013873450.1_NodA_family_N-acyltransferase_Frankia_symbiont_of_Datisca_glomerata_AEH09513.1_Nodulation_protein_A_NodA_Frankia_symbiont_of_Datisca_glomerata	92.9126
3 SBW22889.1_Nodulation_protein_A_Frankia_sp._Dg2	92.346	98.4085
4 WP_073430694.1_acyltransferase_Paraburkholderia_terricola_SDO75712.1_beta-14-N-acetylglucosamine_oligosaccharide_N-acyltransferase_NodA_Paraburkholderia_sediminicola_SHK54255.1_beta-14-N-acetylglucosa	61.2788	56.516	58.129
5 WP_036353104.1_NodA_family_N-acyltransferase_Microvirga_lupini	52.3661	48.0364	47.1475	48.9174
6 WP_023802045.1_NodA_family_N-acyltransferase_Mesorhizobium_sp._L48C026A00_ESZ12277.1_acyltransferase_Mesorhizobium_sp._L48C026A00	52.3661	50.6566	50.6566	48.9174	81.5571
7 WP_040114182.1_NodA_family_N-acyltransferase_Rhizobium_gallicum_AJD43692.1_nodulation_protein_NodA_1_(plasmid)_Rhizobium_gallicum_bv._gallicum_R602	52.3661	48.9174	47.1475	46.2506	80.9222	75.6922
8 WP_074070744.1_acyltransferase_Rhizobium_gallicum_APO70177.1_nodulation_protein_NodA_1_(plasmid)_Rhizobium_gallicum	52.3661	48.9174	47.1475	46.2506	81.5571	76.3611	99.4723
9 WP_018097535.1_MULTISPECIES:_NodA_family_N-acyltransferase_Sinorhizobium	52.3661	48.0364	48.9174	48.0364	86.4964	78.3414	78.9929	79.6401
10 WP_037390235.1_NodA_family_N-acyltransferase_Sinorhizobium_americanum_OAP38707.1_acyltransferase_Sinorhizobium_americanum_APG86779.1_acyltransferase_(plasmid)_Sinorhizobium_americanum_CCGM7_APG93268.m	49.7908	47.1475	46.2506	45.3456	87.694	78.9929	79.6401	80.2832	94.0362
11 CCC58424.1_N-acyltransferase_Bradyrhizobium_elkanii_CDY73106.1_N-acyltransferase_Bradyrhizobium_sp._ARR412	49.7908	50.6566	50.6566	50.6566	58.9258	59.7163	58.129	58.9258	64.3325	62.8173
12 WP_023678262.1_NodA_family_N-acyltransferase_Mesorhizobium_sp._LSJC280B00_ESW81423.1_acyltransferase_Mesorhizobium_sp._LSJC280B00	50.6566	48.9174	48.9174	44.4324	82.188	95.1473	77.0256	77.6856	79.6401	79.6401	58.129
13 WP_026187645.1_NodA_family_N-acyltransferase_Ensifer_sp._BR816	50.6566	45.3456	46.2506	48.9174	82.188	80.9222	80.9222	80.9222	85.8921	83.438	60.5006	81.5571
14 CDY73100.1_N-acyltransferase_Bradyrhizobium_sp._ARR365	49.7908	50.6566	50.6566	51.515	59.7163	60.5006	58.9258	59.7163	64.3325	62.8173	98.4085	58.9258	61.2788
15 WP_026226298.1_NodA_family_N-acyltransferase_Burkholderia_sp._WSM4176	48.9174	48.9174	48.9174	54.8766	70.8803	66.5631	70.1736	70.8803	74.3409	72.971	70.1736	65.8251	68.023	70.8803
16 WP_027803811.1_NodA_family_N-acyltransferase_Paraburkholderia_dilworthii	48.0364	48.0364	48.0364	54.0468	71.5821	65.8251	70.8803	71.5821	75.0188	72.2789	68.745	65.0816	69.4618	69.4618	97.3332
17 WP_047192745.1_NodA_family_N-acyltransferase_Microvirga_vignae_AGJ83830.2_NodA_Microvirga_vignae_KLK89631.1_acyltransferase_Microvirga_vignae	48.0364	47.1475	48.9174	48.0364	75.0188	68.023	69.4618	70.1736	75.6922	73.6583	65.8251	68.023	70.8803	66.5631	81.5571	82.188
NodB	1	2	3	4	5	6	7	8	9	10	11	12	13	14	15	16	17	18	19	20	21	22	23	24
1 WP_071059924.1_chitooligosaccharide_deacetylase_NodB_Frankia_sp._NRRL_B-16219_OHV43879.1_chitooligosaccharide_deacetylase_NodB_Frankia_sp._NRRL_B-16219
2 SBW22890.1_nodB_polysaccharide_deacetylase_Frankia_sp._Dg2	92.1882
3 AEH09514.1_polysaccharide_deacetylase_Frankia_symbiont_of_Datisca_glomerata	90.9303	97.6607
4 WP_050803464.1_chitooligosaccharide_deacetylase_NodB_Frankia_symbiont_of_Datisca_glomerata	90.9303	97.6607
5 WP_061851321.1_chitooligosaccharide_deacetylase_NodB_Bradyrhizobium_sp._DOA1	28.936	26.5549	26.5549	26.5549
6 WP_063690835.1_chitooligosaccharide_deacetylase_NodB_Bradyrhizobium_stylosanthis	28.936	26.5549	26.5549	26.5549	99.4203
7 WP_026621871.1_chitooligosaccharide_deacetylase_NodB_Ensifer_sp._WSM1721	26.5549	24.1158	22.8735	22.8735	67.5022	66.699
8 WP_027155850.1_chitooligosaccharide_deacetylase_NodB_Mesorhizobium_sp._WSM2561	26.5549	24.1158	24.1158	24.1158	60.0299	59.1641	68.299
9 CAN84683.1_NodB_protein_Methylobacterium_nodulans_ORS_2060_ACL58908.1_polysaccharide_deacetylase_Methylobacterium_nodulans_ORS_2060	25.3428	22.8735	21.6156	21.6156	69.8739	69.0895	74.4548	68.299
10 WP_009489136.1_chitooligosaccharide_deacetylase_NodB_Microvirga_lotononidis_EIM30626.1_putative_xylanase/chitin_deacetylase_Microvirga_lotononidis	25.3428	25.3428	24.1158	24.1158	61.7393	60.8882	68.299	63.42	66.699
11 CAC42488.2_NodB_protein_Paraburkholderia_tuberum_STM678_SDR60004.1_beta-14-N-acetylglucosamine_oligosaccharide_deacetylase_NodB_Paraburkholderia_tuberum	25.3428	24.1158	22.8735	22.8735	69.8739	69.0895	72.1906	63.42	75.9363	65.8893
12 WP_012406750.1_chitooligosaccharide_deacetylase_NodB_Paraburkholderia_phymatum_ACC76608.1_polysaccharide_deacetylase_(plasmid)_Paraburkholderia_phymatum_STM815	22.8735	24.1158	24.1158	24.1158	54.7189	55.6239	61.7393	51.9537	58.2907	51.9537	52.884
13 WP_028002359.1_chitooligosaccharide_deacetylase_NodB_Sinorhizobium_arboris	22.8735	22.8735	21.6156	21.6156	69.8739	69.0895	87.0589	65.8893	69.0895	64.2499	66.699	59.1641
14 AJW76244.1_NodB_Rhizobium_sp._GRH2	22.8735	25.3428	21.6156	21.6156	64.2499	64.2499	92.8113	65.8893	70.6521	63.42	68.299	57.4096	85.7344
15 SEK09424.1_beta-14-N-acetylglucosamine_oligosaccharide_deacetylase_NodB_Paraburkholderia_diazotrophica	22.8735	24.1158	24.1158	24.1158	54.7189	55.6239	61.7393	51.9537	58.2907	51.9537	52.884	99.4203	59.1641	58.2907
16 WP_047192746.1_chitooligosaccharide_deacetylase_NodB_Microvirga_vignae_KLK89632.1_chitooligosaccharide_deacetylase_Microvirga_vignae	22.8735	21.6156	20.3417	20.3417	69.0895	68.299	77.3962	67.5022	77.3962	65.8893	75.9363	57.4096	75.9363	75.1983	57.4096
17 SIT52076.1_Chitooligosaccharide_deacetylase_Burkholderia_sp._STM_7183	22.8735	26.5549	24.1158	24.1158	61.7393	62.5832	63.42	51.9537	60.0299	53.8056	58.2907	89.6564	60.8882	60.0299	89.6564	58.2907
18 WP_050803801.1_chitooligosaccharide_deacetylase_NodB_Frankia_symbiont_of_Datisca_glomerata	21.6156	26.5549	24.1158	24.1158	46.1829	46.1829	51.0147	37.9308	50.0669	51.9537	45.1879	45.1879	53.8056	49.1099	45.1879	51.0147	48.1437
19 AEH10396.1_polysaccharide_deacetylase_Frankia_symbiont_of_Datisca_glomerata	21.6156	26.5549	24.1158	24.1158	46.1829	46.1829	51.0147	37.9308	50.0669	51.9537	45.1879	45.1879	53.8056	49.1099	45.1879	51.0147	48.1437
20 WP_062827050.1_chitooligosaccharide_deacetylase_NodB_Burkholderia_sp._CCGE1001_AMD29461.1_Chitooligosaccharide_deacetylase_(plasmid)_Burkholderia_sp._CCGE1001	20.3417	21.6156	21.6156	21.6156	54.7189	55.6239	60.8882	50.0669	58.2907	51.9537	52.884	98.2507	58.2907	57.4096	98.8372	57.4096	88.3661	45.1879	45.1879
21 WP_069457972.1_chitooligosaccharide_deacetylase_NodB_Ensifer_sp._YIC4027_ODR91753.1_chitooligosaccharide_deacetylase_NodB_Ensifer_sp._YIC4027	19.0514	17.7442	17.7442	17.7442	56.5207	55.6239	57.4096	53.8056	59.1641	57.4096	59.1641	43.1676	55.6239	54.7189	43.1676	64.2499	46.1829	33.5345	33.5345	43.1676
22 WP_066995485.1_chitooligosaccharide_deacetylase_NodB_Mesorhizobium_sp._WSM3873_OBQ83739.1_chitooligosaccharide_deacetylase_NodB_Mesorhizobium_sp._WSM3873	17.7442	17.7442	17.7442	17.7442	58.2907	57.4096	66.699	58.2907	64.2499	60.8882	63.42	51.9537	65.0729	64.2499	51.9537	70.6521	53.8056	41.1057	41.1057	51.9537	53.8056
23 WP_066877694.1_chitooligosaccharide_deacetylase_NodB_Sinorhizobium_saheli_OAP40174.1_chitooligosaccharide_deacetylase_NodB_Sinorhizobium_saheli	16.4197	16.4197	16.4197	16.4197	56.5207	55.6239	59.1641	55.6239	61.7393	57.4096	60.8882	44.1828	60.0299	57.4096	44.1828	65.8893	45.1879	35.7568	35.7568	44.1828	89.0134	51.9537
24 WP_022557358.1_chitooligosaccharide_deacetylase_NodB_Rhizobium_sp._IRBG74_CDI12057.1_Chitooligosaccharide_deacetylase_(plasmid)_Rhizobium_sp._IRBG74	15.0773	15.0773	13.7168	13.7168	13.7168	54.7189	53.8056	55.6239	61.7393	60.0299	56.5207	57.4096	42.1419	55.6239	53.8056	42.1419	64.2499	43.1676	32.4045	32.4045	42.1419	83.7141	53.8056	89.0134
NodC	1	2	3	4	5	6	7	8	9	10	11	12	13	14	15	16	17	18	19	20	21	22	23	24
WP_071060092.1_chitooligosaccharide_synthase_NodC_Frankia_sp._NRRL_B-16219_OHV42884.1_chitooligosaccharide_synthase_NodC_Frankia_sp._NRRL_B-16219
AEH10397.1_Hyaluronan_synthase_Frankia_symbiont_of_Datisca_glomerata	90.8538
WP_005476197.1_chitooligosaccharide_synthase_NodC_Streptomyces_bottropensis_EMF57041.1_hypothetical_protein_SBD_1577_Streptomyces_bottropensis_ATCC_25435	69.9381	72.678
WP_073430696.1_chitooligosaccharide_synthase_NodC_Paraburkholderia_terricola_SDO75766.1_beta-14-N-acetylglucosaminyltransferase_NodC_Paraburkholderia_sediminicola_SHK54301.1_beta-14-N-acetylglucosamia	60.4765	62.3669	53.3589
P72334.1_RecName:_FullN-acetylglucosaminyltransferase_AltName:_FullNodulation_protein_C_Rhizobium_sp._N33_AAB16897.1_NodC_Rhizobium_sp._N33	60.4765	64.5892	55.7882	60.4765
WP_027487437.1_chitooligosaccharide_synthase_NodC_Rhizobium_undicola	60.0941	62.7408	53.3589	57.3755	78.5814
WP_008840730.1_chitooligosaccharide_synthase_NodC_Mesorhizobium_alhagi_EHK52330.1_family_2_glycosyl_transferase_Mesorhizobium_alhagi_CCNWXJ12-2	60.0941	63.1132	55.7882	58.938	82.9434	79.8472
WP_052467897.1_chitooligosaccharide_synthase_NodC_Mesorhizobium_plurifarium_CDX17998.1_N-acetylglucosaminyltransferase_Mesorhizobium_plurifarium	56.1874	58.938	52.1218	55.7882	79.8472	77.9424	77.9424
WP_026615849.1_MULTISPECIES:_chitooligosaccharide_synthase_NodC_Sinorhizobium/Ensifer_group	59.3249	61.615	55.7882	60.0941	77.2993	75.6732	78.8993	73.6864
WP_046118778.1_chitooligosaccharide_synthase_NodC_Sinorhizobium_sp._PC2	59.3249	61.237	55.7882	60.4765	77.2993	75.3448	78.8993	73.6864	99.2258
WP_028351282.1_chitooligosaccharide_synthase_NodC_Bradyrhizobium_elkanii	58.938	60.4765	54.5809	56.585	79.8472	79.2163	82.9434	76.3268	77.6214	77.6214
WP_027144855.1_chitooligosaccharide_synthase_NodC_Mesorhizobium_sp._WSM3626	58.938	63.1132	53.7679	54.9849	76.3268	76.0006	79.2163	75.0153	72.678	73.0153	77.9424
WP_024510037.1_chitooligosaccharide_synthase_NodC_Bradyrhizobium_sp._ARR65	58.5497	60.0941	53.3589	56.585	76.652	77.9424	80.7862	77.2993	75.6732	76.0006	84.7562	74.3531
WP_028002360.1_chitooligosaccharide_synthase_NodC_Sinorhizobium_arboris	58.5497	60.4765	51.706	55.7882	78.8993	78.2624	79.2163	75.3448	75.3448	75.6732	82.0246	78.8993	77.2993
WP_071019928.1_chitooligosaccharide_synthase_NodC_Ensifer_sp._LCM_4579_OHV79331.1_chitooligosaccharide_synthase_NodC_Ensifer_sp._LCM_4579	58.1598	59.7102	50.8691	54.9849	78.2624	77.6214	79.2163	75.0153	74.6848	75.0153	81.4073	78.5814	77.2993	98.9664
WP_065745487.1_chitooligosaccharide_synthase_NodC_Bradyrhizobium_sp._LMTR_3_OCK60017.1_chitooligosaccharide_synthase_NodC_Bradyrhizobium_sp._LMTR_3	58.1598	60.4765	54.5809	56.1874	79.8472	77.9424	82.3318	76.0006	76.9762	76.9762	97.6592	77.6214	84.1556	81.4073	80.7862
AAK00157.1_nodulation_N-acetylglucosaminyltransferase_NodC_Bradyrhizobium_sp._WM9	58.1598	58.938	52.9482	58.938	73.3514	75.3448	75.6732	69.5903	69.9381	70.6302	80.1612	72.3396	76.652	72.678	72	80.1612
WP_040114223.1_chitooligosaccharide_synthase_NodC_Rhizobium_gallicum_AJD43753.1_N-acetylglucosaminyltransferase_(plasmid)_Rhizobium_gallicum_bv._gallicum_R602	57.7684	59.7102	52.1218	56.1874	82.9434	87.7062	81.0972	78.8993	77.6214	77.2993	82.6381	77.9424	80.1612	79.5322	79.5322	81.7164	76.3268
WP_022557357.1_chitooligosaccharide_synthase_NodC_Rhizobium_sp._IRBG74_CDI12056.1_N-acetylglucosaminyltransferase_(plasmid)_Rhizobium_sp._IRBG74	57.7684	58.938	51.706	55.3874	72	74.0203	75.6732	72.3396	72.3396	72.3396	76.9762	72.3396	74.6848	75.0153	74.3531	76.3268	68.891	72.678
WP_071035314.1_chitooligosaccharide_synthase_NodC_Mesorhizobium_sp._LCM_4576_OHV62195.1_chitooligosaccharide_synthase_NodC_Mesorhizobium_sp._LCM_4576	55.7882	58.5497	51.2884	56.1874	78.8993	77.6214	76.9762	98.1841	73.3514	73.3514	76.0006	74.0203	76.652	75.0153	74.6848	75.6732	69.5903	77.6214	72.3396
WP_004125966.1_MULTISPECIES:_chitooligosaccharide_synthase_NodC_Rhizobium_AFJ42550.1_NodC_Rhizobium_tropici_AGB73534.1_N-acetylglucosaminyltransferase_NodC_(plasmid)_Rhizobium_tropici_CIAT_899_ENN847m	57.3755	59.7102	52.1218	54.5809	76.9762	80.4742	77.6214	76.652	73.6864	73.3514	76.9762	75.6732	74.6848	74.6848	74.6848	77.6214	69.9381	80.7862	70.2847	76.0006
WP_018097533.1_chitooligosaccharide_synthase_NodC_Sinorhizobium_meliloti	57.3755	60.0941	52.5358	56.981	79.8472	91.6954	80.1612	79.5322	75.0153	74.6848	79.5322	76.3268	78.5814	76.9762	76.9762	78.5814	75.0153	89.4354	71.3174	78.5814	80.4742
WP_073987798.1_chitooligosaccharide_synthase_NodC_Mesorhizobium_plurifarium_CDX57640.1_N-acetylglucosaminyltransferase_(Nodulation_protein_C)_Mesorhizobium_plurifarium	57.3755	60.4765	53.3589	58.5497	79.8472	77.6214	79.2163	92.8065	74.6848	74.6848	77.6214	76.652	78.2624	77.2993	77.6214	76.9762	72	79.5322	74.6848	92.8065	77.6214	79.2163
WP_028003553.1_MULTISPECIES:_chitooligosaccharide_synthase_NodC_Sinorhizobium_AET81433.1_N-acetylglucosaminyltransferase_Sinorhizobium_meliloti_GVPV12	57.3755	60.0941	52.5358	56.981	79.5322	91.9743	79.8472	79.2163	75.3448	75.0153	79.5322	76.3268	78.5814	77.2993	77.2993	78.5814	75.3448	89.7207	70.9744	78.2624	80.7862	99.7426	78.8993
NodH	1	2	3	4	5	6	7	8	9	10	11	12	13	14	15	16	17	18	19	20	21	22	23	24
WP_071060089.1_hypothetical_protein_Frankia_sp._NRRL_B-16219_OHV42881.1_hypothetical_protein_BBK14_31585_Frankia_sp._NRRL_B-16219
WP_071059927.1_hypothetical_protein_Frankia_sp._NRRL_B-16219_OHV43882.1_hypothetical_protein_BBK14_31110_Frankia_sp._NRRL_B-16219	100
SBW22887.1_Nodulation_protein_H_Frankia_sp._Dg2	85.4818	85.4818
SBW22905.1_Nodulation_protein_H_Frankia_sp._Dg2	83.907	83.907	83.1101
AMD29465.1_Nodulation_protein_H_(plasmid)_Burkholderia_sp._CCGE1001	34.6593	34.6593	32.0276	35.9497
WP_064254496.1_nodulation_protein_NodH_Sinorhizobium_americanum_OAP38699.1_nodulation_protein_NodH_Sinorhizobium_americanum	44.5439	44.5439	44.5439	44.5439	57.7499
WP_037390226.1_nodulation_protein_NodH_Sinorhizobium_americanum	44.5439	44.5439	44.5439	44.5439	58.7755	99.322
WP_071019938.1_nodulation_protein_NodH_Ensifer_sp._LCM_4579_OHV79335.1_nodulation_protein_NodH_Ensifer_sp._LCM_4579	43.3605	43.3605	46.8696	45.7135	50.2597	64.7179	64.7179
WP_029356619.1_nodulation_protein_NodH_Mesorhizobium_ciceri	43.3605	43.3605	42.1628	43.3605	57.7499	68.4919	69.4136	58.7755
WP_051336868.1_nodulation_protein_NodH_Rhizobium_sullae	43.3605	43.3605	45.7135	45.7135	46.8696	60.7958	61.7908	57.7499	55.6665
WP_052457887.1_nodulation_protein_NodH_Mesorhizobium_plurifarium_CDX35094.1_Nodulation_protein_H_Mesorhizobium_plurifarium	42.1628	42.1628	42.1628	42.1628	54.6083	70.3268	70.3268	62.7761	68.4919	57.7499
WP_018097527.1_MULTISPECIES:_nodulation_protein_NodH_Sinorhizobium	42.1628	42.1628	42.1628	42.1628	57.7499	95.1548	94.443	65.6748	68.4919	59.7908	70.3268
WP_040114228.1_nodulation_protein_NodH_Rhizobium_gallicum_AJD43759.1_sulfotransferase_nodulation_protein_NodH_(plasmid)_Rhizobium_gallicum_bv._gallicum_R602	40.9507	40.9507	43.3605	40.9507	54.6083	80.6809	80.6809	64.7179	65.6748	65.6748	67.5617	79.8578
WP_040140406.1_nodulation_protein_NodH_Rhizobium_etli_AIC29902.1_sulfotransferase_nodulation_protein_NodH_(plasmid)_Rhizobium_etli_bv._mimosae_str._IE4771	39.7237	39.7237	44.5439	40.9507	55.6665	78.1911	78.1911	63.7517	64.7179	58.7755	64.7179	75.6378	86.26
WP_026187660.1_nodulation_protein_NodH_Ensifer_sp._BR816	39.7237	39.7237	40.9507	40.9507	54.6083	83.907	83.1101	62.7761	61.7908	57.7499	59.7908	82.3069	78.1911	76.4962
WP_028168864.1_nodulation_protein_NodH_Bradyrhizobium_elkanii	38.4814	38.4814	42.1628	42.1628	56.7136	75.6378	75.6378	65.6748	69.4136	66.6227	77.3472	74.772	78.1911	74.772	70.3268
AAB16900.1_NodH_Rhizobium_sp._N33	37.2236	37.2236	43.3605	40.9507	52.4576	67.5617	68.4919	60.7958	69.4136	56.7136	69.4136	68.4919	71.2318	67.5617	63.7517	79.8578
WP_051086545.1_nodulation_protein_NodH_Methylobacterium_sp._WSM2598	37.2236	37.2236	35.9497	34.6593	39.7237	54.6083	55.6665	46.8696	51.3647	44.5439	50.2597	52.4576	53.5387	51.3647	50.2597	57.7499	55.6665
SEK09433.1_beta-14-N-acetylglucosamine_oligosaccharide_6-O-sulfotransferase_NodH_Paraburkholderia_diazotrophica	34.6593	34.6593	32.0276	34.6593	97.2601	56.7136	57.7499	51.3647	57.7499	46.8696	55.6665	56.7136	53.5387	55.6665	54.6083	56.7136	52.4576	40.9507
WP_062827053.1_nodulation_protein_NodH_Burkholderia_sp._CCGE1001	34.6593	34.6593	32.0276	35.9497	100	57.7499	58.7755	50.2597	57.7499	46.8696	54.6083	57.7499	54.6083	55.6665	54.6083	56.7136	52.4576	39.7237	97.2601
WP_028362702.1_nodulation_protein_NodH_Burkholderia_sp._JPY366	32.0276	32.0276	33.3521	34.6593	61.7908	55.6665	56.7136	44.5439	46.8696	37.2236	49.1424	53.5387	48.0125	50.2597	55.6665	50.2597	45.7135	39.7237	61.7908	61.7908
WP_036348737.1_nodulation_protein_NodH_Microvirga_lupini	39.7237	39.7237	45.7135	42.1628	55.6665	73.0176	73.0176	70.3268	65.6748	58.7755	70.3268	72.1287	73.8986	75.6378	67.5617	79.8578	72.1287	54.6083	55.6665	55.6665	51.3647
WP_063169397.1_nodulation_protein_NodH_Mesorhizobium_ciceri_AMX95521.1_nodulation_protein_NodH_Mesorhizobium_ciceri	42.1628	42.1628	40.9507	42.1628	57.7499	65.6748	66.6227	58.7755	97.2601	55.6665	67.5617	65.6748	63.7517	62.7761	58.7755	69.4136	69.4136	50.2597	57.7499	57.7499	45.7135	66.6227
WP_051391160.1_nodulation_protein_NodH_Paraburkholderia_mimosarum	25.1283	25.1283	27.9454	27.9454	65.6748	50.2597	51.3647	48.0125	53.5387	44.5439	48.0125	50.2597	52.4576	54.6083	51.3647	52.4576	49.1424	37.2236	65.6748	65.6748	68.4919	54.6083	52.4576
#REF!
#REF!
#REF!
#REF!
#REF!
#REF!
#REF!
#REF!
#REF!
#REF!
#REF!
#REF!
#REF!
#REF!
#REF!
#REF!
#REF!
#REF!
#REF!
#REF!
#REF!
#REF!
#REF!
#REF!
#REF!
#REF!
#REF!
#REF!
#REF!
#REF!
#REF!
#REF!
#REF!
#REF!
#REF!
#REF!
#REF!
#REF!
#REF!
#REF!
#REF!
#REF!
#REF!
#REF!
#REF!
#REF!
#REF!
#REF!
#REF!
#REF!
#REF!
#REF!
#REF!
#REF!
#REF!
#REF!
#REF!
#REF!
#REF!
#REF!
#REF!
#REF!
#REF!
#REF!
#REF!
#REF!
#REF!
#REF!
#REF!
#REF!
#REF!
#REF!
#REF!
#REF!
#REF!
#REF!
#REF!
#REF!
#REF!
#REF!
#REF!
#REF!
#REF!
#REF!
#REF!
#REF!
#REF!
#REF!
#REF!
#REF!
#REF!
#REF!
#REF!
#REF!
#REF!
#REF!
#REF!
#REF!
#REF!
#REF!
#REF!
#REF!
#REF!
#REF!
#REF!
#REF!
#REF!
#REF!
#REF!
#REF!
#REF!
#REF!
#REF!
#REF!
#REF!
#REF!
#REF!
#REF!
#REF!
#REF!
#REF!
#REF!
#REF!
#REF!
#REF!
#REF!
#REF!
#REF!
#REF!
#REF!
#REF!
#REF!
#REF!
#REF!
#REF!
#REF!
#REF!
#REF!
#REF!
#REF!
#REF!
#REF!
#REF!
#REF!
#REF!
#REF!
#REF!
#REF!
#REF!
#REF!
#REF!
#REF!
#REF!
#REF!
#REF!
#REF!
#REF!
#REF!
#REF!
#REF!
#REF!
#REF!
#REF!
#REF!
#REF!
#REF!
#REF!
#REF!
#REF!
#REF!
#REF!
#REF!
#REF!
#REF!
#REF!
#REF!
#REF!
#REF!
#REF!
#REF!
#REF!
#REF!
#REF!
#REF!
#REF!
#REF!
#REF!
#REF!
#REF!
#REF!
#REF!
#REF!
#REF!
#REF!
#REF!
#REF!
#REF!
#REF!
#REF!
#REF!
#REF!
#REF!
#REF!
#REF!
#REF!
#REF!
#REF!
#REF!
#REF!
#REF!
#REF!
#REF!
#REF!
#REF!
#REF!
#REF!
#REF!
#REF!
#REF!
#REF!
#REF!
#REF!
#REF!
#REF!
#REF!
#REF!
#REF!
#REF!
#REF!
#REF!
#REF!
#REF!
#REF!
#REF!
#REF!
#REF!
#REF!
#REF!
#REF!
#REF!
#REF!
#REF!
#REF!
#REF!
#REF!
#REF!
#REF!
#REF!
#REF!
#REF!
#REF!
#REF!
#REF!
#REF!
#REF!
#REF!
#REF!
#REF!
#REF!
#REF!
#REF!
#REF!
#REF!
#REF!
#REF!
#REF!
#REF!
#REF!
#REF!
#REF!
#REF!
#REF!
#REF!
#REF!
#REF!
#REF!
#REF!
#REF!
#REF!
#REF!
#REF!
#REF!
#REF!
#REF!
#REF!
#REF!
#REF!
#REF!
#REF!
#REF!
#REF!
#REF!
#REF!
#REF!
#REF!
#REF!
#REF!
#REF!
#REF!
#REF!
#REF!
#REF!
#REF!
#REF!
#REF!
#REF!
#REF!
#REF!
#REF!
#REF!
#REF!
#REF!
#REF!
#REF!
#REF!
#REF!
#REF!
#REF!
#REF!
#REF!
#REF!
#REF!
#REF!
#REF!
#REF!
#REF!
#REF!
#REF!
#REF!
#REF!
#REF!
#REF!
#REF!
#REF!
#REF!
#REF!
#REF!
#REF!
#REF!
#REF!
#REF!
#REF!
#REF!
#REF!
#REF!
#REF!
#REF!
#REF!
#REF!
#REF!
#REF!
#REF!
#REF!
#REF!
#REF!
#REF!
#REF!
#REF!
#REF!
#REF!
#REF!
#REF!
#REF!
#REF!
#REF!
#REF!
#REF!
#REF!
#REF!
#REF!
#REF!
#REF!
#REF!
#REF!
#REF!
#REF!
#REF!
#REF!
#REF!
#REF!
#REF!
#REF!
#REF!
#REF!
#REF!
#REF!
#REF!
#REF!
#REF!
#REF!
#REF!
#REF!
#REF!
#REF!
#REF!
#REF!
#REF!
#REF!
#REF!
#REF!
#REF!
#REF!
#REF!
#REF!
#REF!
#REF!
#REF!
#REF!
#REF!
#REF!
#REF!
#REF!
#REF!
#REF!
#REF!
#REF!
#REF!
#REF!
#REF!
#REF!
#REF!
#REF!
#REF!
#REF!
#REF!
#REF!
#REF!
#REF!
#REF!
#REF!
#REF!
#REF!
#REF!
#REF!
#REF!
#REF!
#REF!
#REF!
#REF!
#REF!
#REF!
#REF!
#REF!
#REF!
#REF!
#REF!
#REF!
#REF!
#REF!
#REF!
#REF!
#REF!
#REF!
#REF!
#REF!
#REF!
#REF!
#REF!
#REF!
#REF!
#REF!
#REF!
#REF!
#REF!
#REF!
#REF!
#REF!
#REF!
#REF!
#REF!
#REF!
#REF!
#REF!
#REF!
#REF!
#REF!
#REF!
#REF!
#REF!
#REF!
#REF!
#REF!
#REF!
#REF!
#REF!
#REF!
#REF!
#REF!
#REF!
#REF!
#REF!
#REF!
#REF!
#REF!
#REF!
#REF!
#REF!
#REF!
#REF!
#REF!
#REF!
#REF!
#REF!
#REF!
#REF!
#REF!
#REF!
#REF!
#REF!
#REF!
#REF!
#REF!
#REF!
#REF!
#REF!
#REF!
#REF!
#REF!
#REF!
#REF!
#REF!
#REF!
#REF!
#REF!
#REF!
#REF!
#REF!
#REF!
#REF!
#REF!
#REF!
#REF!
#REF!
#REF!
#REF!
#REF!
#REF!
#REF!
#REF!
#REF!
#REF!
#REF!
#REF!
#REF!
#REF!
#REF!
#REF!
#REF!
#REF!
#REF!
#REF!
#REF!
#REF!
#REF!
#REF!
#REF!
#REF!
#REF!
#REF!
#REF!
#REF!
#REF!
#REF!
#REF!
#REF!
#REF!
#REF!
#REF!
#REF!
#REF!
#REF!
#REF!
#REF!
#REF!
#REF!
#REF!
#REF!
#REF!
#REF!
#REF!
#REF!
#REF!
#REF!
#REF!
#REF!
#REF!
#REF!
#REF!
#REF!
#REF!
#REF!
#REF!
#REF!
#REF!
#REF!
#REF!
#REF!
#REF!
#REF!
#REF!
#REF!
#REF!
#REF!
#REF!
#REF!
#REF!
#REF!
#REF!
#REF!
#REF!
#REF!
#REF!
#REF!
#REF!
#REF!
#REF!
#REF!
#REF!
#REF!
#REF!
#REF!
#REF!
#REF!
#REF!
#REF!
#REF!
#REF!
#REF!
#REF!
#REF!
#REF!
#REF!
#REF!
#REF!
#REF!
#REF!
#REF!
#REF!
#REF!
#REF!
#REF!
#REF!
#REF!
#REF!
#REF!
#REF!
#REF!
#REF!
#REF!
#REF!
#REF!
#REF!
#REF!
#REF!
#REF!
#REF!
#REF!
#REF!
#REF!
#REF!
#REF!
#REF!
#REF!
#REF!
#REF!
#REF!
#REF!
#REF!
#REF!
#REF!
#REF!
#REF!
#REF!
#REF!
#REF!
#REF!
#REF!
#REF!
#REF!
#REF!
#REF!
#REF!
#REF!
#REF!
#REF!
#REF!
#REF!
#REF!
#REF!
#REF!
#REF!
#REF!
#REF!
#REF!
#REF!
#REF!
#REF!
#REF!
#REF!
#REF!
#REF!
#REF!
#REF!
#REF!
#REF!
#REF!
#REF!
#REF!
#REF!
#REF!
#REF!
#REF!
#REF!
#REF!
#REF!
#REF!
#REF!
#REF!
#REF!
#REF!
#REF!
#REF!
#REF!
#REF!
#REF!
#REF!
#REF!
#REF!
#REF!
#REF!
#REF!
#REF!
#REF!
#REF!
#REF!
#REF!
#REF!
#REF!
#REF!
#REF!
#REF!
#REF!
#REF!
#REF!
#REF!
#REF!
#REF!
#REF!
#REF!
#REF!
#REF!
#REF!
#REF!
#REF!
#REF!
#REF!
#REF!
#REF!
#REF!
#REF!
#REF!
#REF!
#REF!
#REF!
#REF!
#REF!
#REF!
#REF!
#REF!
#REF!
#REF!
#REF!
#REF!
#REF!
#REF!
#REF!
#REF!
#REF!
#REF!
#REF!
#REF!
#REF!
#REF!
#REF!
#REF!
#REF!
#REF!
#REF!
#REF!
#REF!
#REF!
#REF!
#REF!
#REF!
#REF!
#REF!
#REF!
#REF!
#REF!
#REF!
#REF!
#REF!
#REF!
#REF!
#REF!
#REF!
#REF!
#REF!
#REF!
#REF!
#REF!
#REF!
#REF!
#REF!
#REF!
#REF!
#REF!
#REF!
#REF!
#REF!
#REF!
#REF!
#REF!
#REF!
#REF!
#REF!
#REF!
#REF!
#REF!
#REF!
#REF!
#REF!
#REF!
#REF!
#REF!
#REF!
#REF!
#REF!
#REF!
#REF!
#REF!
#REF!
#REF!
#REF!
#REF!
#REF!
#REF!
#REF!
#REF!
#REF!
#REF!
#REF!
#REF!
#REF!
#REF!
#REF!
#REF!
#REF!
#REF!
#REF!
#REF!
#REF!
#REF!
#REF!
#REF!
#REF!
#REF!
#REF!
#REF!
#REF!
#REF!
#REF!
#REF!
#REF!
#REF!
#REF!
#REF!
#REF!
#REF!
#REF!
#REF!
#REF!
#REF!
#REF!
#REF!
#REF!
#REF!
#REF!
#REF!
#REF!
#REF!
#REF!
#REF!
#REF!
#REF!
#REF!
#REF!
#REF!
#REF!
#REF!
#REF!
#REF!
#REF!
#REF!
#REF!
#REF!
#REF!
#REF!
#REF!
#REF!
#REF!
#REF!
#REF!
#REF!
#REF!
#REF!
#REF!
#REF!
#REF!
#REF!
#REF!
#REF!
#REF!
#REF!
#REF!
#REF!
#REF!
#REF!
#REF!
#REF!
#REF!
#REF!
#REF!
#REF!
#REF!
#REF!
#REF!
#REF!
#REF!
#REF!
#REF!
#REF!
#REF!
#REF!
#REF!
#REF!
#REF!
#REF!
#REF!
#REF!
#REF!
#REF!
#REF!
#REF!
#REF!
#REF!
#REF!
#REF!
#REF!
#REF!
#REF!
#REF!
#REF!
#REF!
#REF!
#REF!
#REF!
#REF!
#REF!
#REF!
#REF!
#REF!
#REF!
#REF!
#REF!
#REF!
#REF!
#REF!
#REF!
#REF!
#REF!
#REF!
#REF!
#REF!
#REF!
#REF!
#REF!
#REF!
#REF!
#REF!
#REF!
#REF!
#REF!
#REF!
#REF!
#REF!
#REF!
#REF!
#REF!
#REF!
#REF!
#REF!
#REF!
#REF!
#REF!
#REF!
#REF!
#REF!
#REF!
#REF!
#REF!
#REF!
#REF!
#REF!
#REF!
#REF!
#REF!
#REF!
#REF!
#REF!
#REF!
#REF!
#REF!
#REF!
#REF!
#REF!
#REF!
#REF!
#REF!
#REF!
#REF!
#REF!
#REF!
#REF!
#REF!
#REF!
#REF!
#REF!
#REF!
#REF!
#REF!
#REF!
#REF!
#REF!
#REF!
#REF!
#REF!
#REF!
#REF!
#REF!
#REF!
#REF!
#REF!
#REF!
#REF!
#REF!
#REF!
#REF!
#REF!
#REF!
#REF!
#REF!
#REF!
#REF!
#REF!
#REF!
#REF!
#REF!
#REF!
#REF!
#REF!
#REF!
#REF!
#REF!
#REF!
#REF!
#REF!
#REF!
#REF!
#REF!
#REF!
#REF!
#REF!
#REF!
#REF!
#REF!
#REF!
#REF!
#REF!
#REF!
#REF!
#REF!
#REF!
#REF!
#REF!
#REF!
#REF!
#REF!
#REF!
#REF!
#REF!
#REF!
#REF!
#REF!
#REF!
#REF!
#REF!
#REF!
#REF!
#REF!
#REF!
#REF!
#REF!
#REF!
#REF!
#REF!
#REF!
#REF!
#REF!
#REF!
#REF!
#REF!
#REF!
#REF!
#REF!
#REF!
#REF!
#REF!
#REF!
#REF!
#REF!
#REF!
#REF!
#REF!
#REF!
#REF!
#REF!
#REF!
#REF!
#REF!
#REF!
#REF!
#REF!
#REF!
#REF!
#REF!
#REF!
#REF!
#REF!
#REF!
#REF!
#REF!
#REF!
#REF!
#REF!
#REF!
#REF!
#REF!
#REF!
#REF!
#REF!
#REF!
#REF!
#REF!
#REF!
#REF!
#REF!
#REF!
#REF!
#REF!
#REF!
#REF!
#REF!
#REF!
#REF!
#REF!
#REF!
#REF!
#REF!
#REF!
#REF!
#REF!
#REF!
#REF!
#REF!
#REF!
#REF!
#REF!
#REF!
#REF!
#REF!
#REF!
#REF!
#REF!
#REF!
#REF!
#REF!
#REF!
#REF!
#REF!
#REF!
#REF!
#REF!
#REF!
#REF!
#REF!
#REF!
#REF!
#REF!
#REF!
#REF!
#REF!
#REF!
#REF!
#REF!
#REF!
#REF!
#REF!
#REF!
#REF!
#REF!
#REF!
#REF!
#REF!
#REF!
#REF!
#REF!
#REF!
#REF!
#REF!
#REF!
#REF!
#REF!
#REF!
#REF!
#REF!
#REF!
#REF!
#REF!
#REF!
#REF!
#REF!
#REF!
#REF!
#REF!
#REF!
#REF!
#REF!
#REF!
#REF!
#REF!
#REF!
#REF!
#REF!
#REF!
#REF!
#REF!
#REF!
#REF!
#REF!
#REF!
#REF!
#REF!
#REF!
#REF!
#REF!
#REF!
#REF!
#REF!
#REF!
#REF!
#REF!
#REF!
#REF!
#REF!
#REF!
#REF!
#REF!
#REF!
#REF!
#REF!
#REF!
#REF!
#REF!
#REF!
#REF!
#REF!
#REF!
#REF!
#REF!
#REF!
#REF!
#REF!
#REF!
#REF!
#REF!
#REF!
#REF!
#REF!
#REF!
#REF!
#REF!
#REF!
#REF!
#REF!
#REF!
#REF!
#REF!
#REF!
#REF!
#REF!
#REF!
#REF!
#REF!
#REF!
#REF!
#REF!
#REF!
#REF!
#REF!
#REF!
#REF!
#REF!
#REF!
#REF!
#REF!
#REF!
#REF!
#REF!
#REF!
#REF!
#REF!
#REF!
#REF!
#REF!
#REF!
#REF!
#REF!
#REF!
#REF!
#REF!
#REF!
#REF!
#REF!
#REF!
#REF!
#REF!
#REF!
#REF!
#REF!
#REF!
#REF!
#REF!
#REF!
#REF!
#REF!
#REF!
#REF!
#REF!
#REF!
#REF!
#REF!
#REF!
#REF!
#REF!
#REF!
#REF!
#REF!
#REF!
#REF!
#REF!
#REF!
#REF!
#REF!
#REF!
#REF!
#REF!
#REF!
#REF!
#REF!
#REF!
#REF!
#REF!
#REF!
#REF!
#REF!
#REF!
#REF!
#REF!
#REF!
#REF!
#REF!
#REF!
#REF!
#REF!
#REF!
#REF!
#REF!
#REF!
#REF!
#REF!
#REF!
#REF!
#REF!
#REF!
#REF!
#REF!
#REF!
#REF!
#REF!
#REF!
#REF!
#REF!
#REF!
#REF!
#REF!
#REF!
#REF!
#REF!
#REF!
#REF!
#REF!
#REF!
#REF!
#REF!
#REF!
#REF!
#REF!
#REF!
#REF!
#REF!
#REF!
#REF!
#REF!
#REF!
#REF!
#REF!
#REF!
#REF!
#REF!
#REF!
#REF!
#REF!
#REF!
#REF!
#REF!
#REF!
#REF!
#REF!
#REF!
#REF!
#REF!
#REF!
#REF!
#REF!
#REF!
#REF!
#REF!
#REF!
#REF!
#REF!
#REF!
#REF!
#REF!
#REF!
#REF!
#REF!
#REF!
#REF!
#REF!
#REF!
#REF!
#REF!
#REF!
#REF!
#REF!
#REF!
#REF!
#REF!
#REF!
#REF!
#REF!
#REF!
#REF!
#REF!
#REF!
#REF!
#REF!
#REF!
#REF!
#REF!
#REF!
#REF!
#REF!
#REF!
#REF!
#REF!
#REF!
#REF!
#REF!
#REF!
#REF!
#REF!
#REF!
#REF!
#REF!
#REF!
#REF!
#REF!
#REF!
#REF!
#REF!
#REF!
#REF!
#REF!
#REF!
#REF!
#REF!
#REF!
#REF!
#REF!
#REF!
#REF!
#REF!
#REF!
#REF!
#REF!
#REF!
#REF!
#REF!
#REF!
#REF!
#REF!
#REF!
#REF!
#REF!
#REF!
#REF!
#REF!
#REF!
#REF!
#REF!
#REF!
#REF!
#REF!
#REF!
#REF!
#REF!
#REF!
#REF!
#REF!
#REF!
#REF!
#REF!
#REF!
#REF!
#REF!
#REF!
#REF!
#REF!
#REF!
#REF!
#REF!
#REF!
#REF!
#REF!
#REF!
#REF!
#REF!
#REF!
#REF!
#REF!
#REF!
#REF!
#REF!
#REF!
#REF!
#REF!
#REF!
#REF!
#REF!
#REF!
#REF!
#REF!
#REF!
#REF!
#REF!
#REF!
#REF!
#REF!
#REF!
#REF!
#REF!
#REF!
#REF!
#REF!
#REF!
#REF!
#REF!
#REF!
#REF!
#REF!
#REF!
#REF!
#REF!
#REF!
#REF!
#REF!
#REF!
#REF!
#REF!
#REF!
#REF!
#REF!
#REF!
#REF!
#REF!
#REF!
#REF!
#REF!
#REF!
#REF!
#REF!
#REF!
#REF!
#REF!
#REF!
#REF!
#REF!
#REF!
#REF!
#REF!
#REF!
#REF!
#REF!
#REF!
#REF!
#REF!
#REF!
#REF!
#REF!
#REF!
#REF!
#REF!
#REF!
#REF!
#REF!
#REF!
#REF!
#REF!
#REF!
#REF!
#REF!
#REF!
#REF!
#REF!
#REF!
#REF!
#REF!
#REF!
#REF!
#REF!
#REF!
#REF!
#REF!
#REF!
#REF!
#REF!
#REF!
#REF!
#REF!
#REF!
#REF!
#REF!
#REF!
#REF!
#REF!
#REF!
#REF!
#REF!
#REF!
#REF!
#REF!
#REF!
#REF!
#REF!
#REF!
#REF!
#REF!
#REF!
#REF!
#REF!
#REF!
#REF!
#REF!
#REF!
#REF!
#REF!
#REF!
#REF!
#REF!
#REF!
#REF!
#REF!
#REF!
#REF!
#REF!
#REF!
#REF!
#REF!
#REF!
#REF!
#REF!
#REF!
#REF!
#REF!
#REF!
#REF!
#REF!
#REF!
#REF!
#REF!
#REF!
#REF!
#REF!
#REF!
#REF!
#REF!
#REF!
#REF!
#REF!
#REF!
#REF!
#REF!
#REF!
#REF!
#REF!
#REF!
#REF!
#REF!
#REF!
#REF!
#REF!
#REF!
#REF!
#REF!
#REF!
#REF!
#REF!
#REF!
#REF!
#REF!
#REF!
#REF!
#REF!
#REF!
#REF!
#REF!
#REF!
#REF!
#REF!
#REF!
#REF!
#REF!
#REF!
#REF!
#REF!
#REF!
#REF!
#REF!
#REF!
#REF!
#REF!
#REF!
#REF!
#REF!
#REF!
#REF!
#REF!
#REF!
#REF!
#REF!
#REF!
#REF!
#REF!
#REF!
#REF!
#REF!
#REF!
#REF!
#REF!
#REF!
#REF!
#REF!
#REF!
#REF!
#REF!
#REF!
#REF!
#REF!
#REF!
#REF!
#REF!
#REF!
#REF!
#REF!
#REF!
#REF!
#REF!
#REF!
#REF!
#REF!
#REF!
#REF!
#REF!
#REF!
#REF!
#REF!
#REF!
#REF!
#REF!
#REF!
#REF!
#REF!
#REF!
#REF!
#REF!
#REF!
#REF!
#REF!
#REF!
#REF!
#REF!
#REF!
#REF!
#REF!
#REF!
#REF!
#REF!
#REF!
#REF!
#REF!
#REF!
#REF!
#REF!
#REF!
#REF!
#REF!
#REF!
#REF!
#REF!
#REF!
#REF!
#REF!
#REF!
#REF!
#REF!
#REF!
#REF!
#REF!
#REF!
#REF!
#REF!
#REF!
#REF!
#REF!
#REF!
#REF!
#REF!
#REF!
#REF!
#REF!
#REF!
#REF!
#REF!
#REF!
#REF!
#REF!
#REF!
#REF!
#REF!
#REF!
#REF!
#REF!
#REF!
#REF!
#REF!
#REF!
#REF!
#REF!
#REF!
#REF!
#REF!
#REF!
#REF!
#REF!
#REF!
#REF!
#REF!
#REF!
#REF!
#REF!
#REF!
#REF!
#REF!
#REF!
[truncated: 20,041 more rows]
